# Supplementary material for: Direct Determination of Flavanone Isomers in Citrus Juice by Paper Spray Tandem Mass Spectrometry
Source: Antioxidants (Basel). 2024 Dec 27;14(1):20. doi: 10.3390/antiox14010020 (PMC11761641; doi:10.3390/antiox14010020)
Supplement: Supplementary file 1 [file antioxidants-14-00020-s001.zip]

Archive with 1 entries (1 files):
- antioxidants-3346874-supplementary.pdf
